# Supplementary material for: The Diagnostic Journey of a Patient with Prader–Willi-Like Syndrome and a Unique Homozygous SNURF-SNRPN Variant; Bio-Molecular Analysis and Review of the Literature
Source: Genes (Basel). 2021 Jun 7;12(6):875. doi: 10.3390/genes12060875 (PMC8227738; doi:10.3390/genes12060875)
Supplement: Supplementary file 1 [file genes-12-00875-s001.zip]

Archive with 1 entries (1 files):
- genes-1223292-supplementary.pdf
